# Supplementary material for: Neutralizing Antibodies and Cellular Immune Responses Against SARS-CoV-2 Sustained One and a Half Years After Natural Infection
Source: Front Microbiol. 2022 Mar 3;12:803031. doi: 10.3389/fmicb.2021.803031 (PMC8928406; doi:10.3389/fmicb.2021.803031)
Supplement: Supplementary file 1 [file Data_Sheet_1.xlsx]

## Sheet:  neutralizing antibody
	Supplementary Table S1-1. Univariate and multivariate generalized linear model analysis of factors associated with neutralizing antibody titers in 1 to 2.5 month sera
	Characteristic	Univariate Analysis			Multivariate Analysis
		β Coefficient	P Value		β Coefficient	Standard Error	95% CI	P Value
	Sex
	Male/Female	0.54	0.074		0.526	0.284	（-0.030，1.083）	0.064
	Age, years
	<60/≥60	-0.409	0.18		0.031	0.315	（-0.585，0.647）	0.921
	Disease severity
	Mild/severe	-0.932	0.002		-0.933	0.326	（-1.571,-0.294）	0.004
	Supplementary Table S1-2. Univariate and multivariate generalized linear model analysis of factors associated with neutralizing antibody titers in 10 to 11 month sera
	Characteristic	Univariate Analysis			Multivariate Analysis
		β Coefficient	P Value		β Coefficient	Standard Error	95% CI	P Value
	Sex
	Male/Female	-0.746	0.007		-0.76	0.278	（-1.304,-0.216）	0.006
	Age, years
	<60/≥60	-0.059	0.841		-0.01	0.284	（-0.567,0.547）	0.971
	Disease severity
	Mild/severe	-0.073	0.791		-0.018	0.266	（-0.539,0.503）	0.946
	Supplementary Table S1-3. Univariate and multivariate generalized linear model analysis of factors associated with neutralizing antibody titers in 17 to 18 month sera
	Characteristic	Univariate Analysis			Multivariate Analysis
		β Coefficient	P Value		β Coefficient	Standard Error	95% CI	P Value
	Sex
	Male/Female	0.56	0.042		0.55	0.286	（-0.011,1.111）	0.055
	Age, years
	<60/≥60	-0.163	0.575		-0.193	0.295	（-0.771,0.385）	0.512
	Disease severity
	Mild/severe	0.114	0.746		0.162	0.343	（-0.510,0.834）	0.636
	Abbreviation: CI, confidence interval

## Sheet: anti-S IgG
	Supplementary Table S2-1. Univariate and multivariate generalized linear model analysis of factors associated with anti-S IgG levels in 1 to 2.5 month sera
	Characteristic	Univariate Analysis			Multivariate Analysis
		β Coefficient	P Value		β Coefficient	Standard Error	95% CI	P Value
	Sex
	Male/Female	-0.043	0.831		0.024	0.1875	（-0.344，0.391）	0.899
	Age, years
	<60/≥60	-0.247	0.208		-0.054	0.2025	（-0.451，0.343）	0.789
	Disease severity
	Mild/severe	-0.57	0.003		-0.55	0.2147	（-0.971,-0.129）	0.01
	Supplementary Table S2-2. Univariate and multivariate generalized linear model analysis of factors associated with anti-S IgG levels in 10 to 11 month sera
	Characteristic	Univariate Analysis			Multivariate Analysis
		β Coefficient	P Value		β Coefficient	Standard Error	95% CI	P Value
	Sex
	Male/Female	-0.048	0.786		-0.027	0.1789	（-0.377,0.324）	0.88
	Age, years
	<60/≥60	-0.062	0.729		-0.067	0.1789	（-0.417,0.284）	0.71
	Disease severity
	Mild/severe	-0.109	0.516		-0.108	0.1703	（-0.441,0.226）	0.527
	Supplementary Table S1-3. Univariate and multivariate generalized linear model analysis of factors associated with anti-S IgG levels in 17 to 18 month sera
	Characteristic	Univariate Analysis			Multivariate Analysis
		β Coefficient	P Value		β Coefficient	Standard Error	95% CI	P Value
	Sex
	Male/Female	0.03	0.891		0.065	0.2152	（-0.356,0.487）	0.761
	Age, years
	<60/≥60	-0.333	0.129		-0.335	0.2205	（-0.767,0.097）	0.128
	Disease severity
	Mild/severe	-0.101	0.709		-0.077	0.2666	（-0.6,0.445）	0.772
	Abbreviation: CI, confidence interval

## Sheet: anti-N IgG
	Supplementary Table S3-1. Univariate and multivariate generalized linear model analysis of factors associated with anti-N IgG levels in 1 to 2.5 month sera
	Characteristic	Univariate Analysis			Multivariate Analysis
		β Coefficient	P Value		β Coefficient	Standard Error	95% CI	P Value
	Sex
	Male/Female	-0.037	0.871		-0.026	0.2229	（-0.463，0.411）	0.907
	Age, years
	<60/≥60	-0.296	0.188		-0.123	0.2501	（-0.613，0.367）	0.623
	Disease severity
	Mild/severe	-0.5	0.03		-0.438	0.2612	（-0.95,-0.074）	0.094
	Supplementary Table S3-2. Univariate and multivariate generalized linear model analysis of factors associated with anti-N IgG levels in 10 to 11 month sera
	Characteristic	Univariate Analysis			Multivariate Analysis
		β Coefficient	P Value		β Coefficient	Standard Error	95% CI	P Value
	Sex
	Male/Female	-0.021	0.928		0.11	0.2268	（-0.335,-0.555）	0.628
	Age, years
	<60/≥60	-0.645	0.005		-0.709	0.227	（-1.153,-0.264）	0.002
	Disease severity
	Mild/severe	-0.201	0.369		-0.341	0.2181	（-0.768,0.086）	0.118
	Supplementary Table S3-3. Univariate and multivariate generalized linear model analysis of factors associated with anti-N IgG levels in 17 to 18 month sera
	Characteristic	Univariate Analysis			Multivariate Analysis
		β Coefficient	P Value		β Coefficient	Standard Error	95% CI	P Value
	Sex
	Male/Female	0.112	0.585		0.069	0.2017	（-0.326,0.465）	0.731
	Age, years
	<60/≥60	-0.025	0.904		-0.056	0.2055	（-0.459,0.347）	0.785
	Disease severity
	Mild/severe	-0.444	0.071		-0.437	0.2481	（-0.924,0.049）	0.078
	Abbreviation: CI, confidence interval

## Sheet: T-cell response
	Supplementary Table S4. Univariate and multivariate generalized linear model analysis of factors associated with IFN-γ-secreting T-cell response in 17 to 18 month sera
	Characteristic	Univariate Analysis			Multivariate Analysis
		β Coefficient	P Value		β Coefficient	Standard Error	95% CI	P Value
	Sex
	Male/Female	-0.086	0.755		-0.079	0.273	（-0.614,0.455）	0.771
	Age, years
	<60/≥60	-0.425	0.123		-0.526	0.285	（-1.086,0.033）	0.065
	Disease severity
	Mild/severe	0.208	0.546		0.287	0.339	（-0.377,0.950）	0.397
	Abbreviation: CI, confidence interval
